# Supplementary material for: Genome-wide analysis of mutations induced by carbon ion beam irradiation in cotton
Source: Front Plant Sci. 2023 Feb 16;14:1056662. doi: 10.3389/fpls.2023.1056662 (PMC9978701; doi:10.3389/fpls.2023.1056662)
Supplement: Supplementary file 2 [file Table_1.xlsx]

## Sheet: Table S1
	Table S1| Specific primers of five mutation sites obtained by re-sequencing
		Chromosome position	Mutation site	Specific primers
		A01	79923043	GCAACAATAATACCCTCAC
				CTCCACAACTCCTCCATC
		D09	11692693	ATACTCAACTTCCAATCAAGC
				AGCGTTAAGTGTTATTAACAG
		D12	9660263	GGCTCACTAAGTGGTGTC
				CAGTTGTAAGGTTAGGCAC
		A03	30466682	AAACATTGTTGGAAAGTGA
				ACCTTTTAGTGCCTATTTATC
		D11	10895225	CTCTATTAACTCCTCCACTG
				AATTGTTCTGAGTGAAGC

## Sheet: Table S2
		Table S2| Statistics on the number of phenotypic variations at different dose
		Cotton varieties	Dose	Number of M2 plants	Mutation rate	Number of mutation plants
						Lethal mutants	Sterility mutants	Plant architecture mutants	Leaf color mutants	Boll stalk and boll shape mutants	Fibre mutants	Flower style mutant	Total
		J172	100Gy	656	0	0	0	0	0	0	0	0	0
			150Gy	588	0.0068	0	0	1	0	0	2	1	4
			200Gy	492	0.0203	0	1	3	1	2	3	0	10
			300Gy	232	0.0086	0	0	1	0	0	1	0	2
			500Gy	151	0.0066	1	0	0	0	0	0	0	1
		NDM13	100Gy	562	0	0	0	0	0	0	0	0	0
			150Gy	495	0.0101	0	0	1	0	1	2	1	5
			200Gy	388	0.018	0	2	0	3	0	1	1	7
			300Gy	144	0.0139	1	0	0	0	0	1	0	2
			500Gy	0	0	0	0	0	0	0	0	0	0
		17Xi	100Gy	612	0	0	0	0	0	0	0	0	0
			150Gy	523	0.0096	0	0	1	0	1	2	1	5
			200Gy	427	0.0164	0	2	1	0	1	0	3	7
			300Gy	203	0.0148	1	0	1	0	0	1	0	3
			500Gy	111	0.009	1	0	0	0	0	0	0	1
		Ji178	100Gy	508	0	0	0	0	0	0	0	0	0
			150Gy	433	0.0115	0	2	0	0	3	0	0	5
			200Gy	399	0.0201	0	1	2	0	0	1	4	8
			300Gy	197	0.0102	0	1	0	0	0	1	0	2
			500Gy	96	0.0104	1	0	0	0	0	0	0	1
		LZY10	100Gy	691	0	0	0	0	0	0	0	0	0
			150Gy	583	0.0086	0	0	1	0	1	2	1	5
			200Gy	472	0.0148	1	1	2	0	2	1	0	7
			300Gy	87	0.0115	0	0	0	0	1	0	0	1
			500Gy	23	0	0	0	0	0	0	0	0	0

## Sheet: Table S3
		Table S3| Statistical comparison to the reference genomes.
		Sample_ID	Total_reads	Base Sum	Mapped(%)	Properly_mapped(%)	Ave_depth	Cov_ratio_1X(%)	Cov_ratio_5X(%)	Cov_ratio_10X(%)
		WT	404437480	60665622000	99.75	96.31	19	82.99	80.44	75.52
		Small leaf	334135460	50120319000	99.78	96.13	16	82.8	80.52	74.4
		mutant
		Semi-dwarf mutant	417417482	62612622300	99.75	96.27	20	82.26	79.94	76.01
		Yellow leaf	340388988	51058348200	99.65	95.67	17	82.84	80.48	75.45
		mutant

## Sheet: Table S4
				Table S4| Distribution of SBS mutations on chromosomes
		Chromosome position	Chromosome length	Small leaf mutant		Yellow leaf mutant		Semi-dwarf mutant
				Number of SBS	Distribution density on chromosome/kb	Number of SBS	Distribution density on chromosome/kb	Number of SBS	Distribution density on chromosome/kb
		A01	112029331	19	5896.28	15	7468.62	12	9335.78
		A02	106041875	17	6237.76	217	488.67	6	17673.7
		A03	116396180	428	271.95	716	162.56	6	19399.4
		A04	85730437	7	12247.2	2	42865.2	1630	52.6
		A05	115727996	227	509.81	677	170.94	10	11572.8
		A06	128492809	4	32123.2	174	738.46	7	18356.1
		A07	97995491	8	12249.4	13	7538.11	2	48997.8
		A08	126020840	2073	60.79	13	9693.91	9	14002.3
		A09	86502437	13	6654.03	12	7208.54	8	10812.8
		A10	121967758	3	40655.9	10	12196.8	20	6098.39
		A11	127558678	23	5546.03	16	7972.42	8	15944.8
		A12	111633091	15	7442.21	48	2325.69	5	22326.6
		A13	112716876	11	10247	52	2167.63	7	16102.4
		D01	63508995	1	63509	11	5773.55	300	211.7
		D02	71698750	12	5974.9	0	0	9	7966.53
		D03	56140004	5	11228	6	6237.78	3	18713.3
		D04	57942221	10	5794.22	9	78.51	588	98.54
		D05	54532635	6	9088.77	738	9088.77	143	381.35
		D06	68799799	7	9828.54	6	22933.3	5	13760
		D07	59181855	0	0	3	29590.9	3	19727.3
		D08	66890076	7	9555.73	2	352.05	982	68.12
		D09	50155903	46	1090.35	190	8359.32	5	10031.2
		D10	68123451	14	4865.96	6	17030.9	293	232.5
		D11	72227647	708	102.02	4	5555.97	5	14445.5
		D12	68832472	6	11472.1	13	11472.1	383	179.72
		D13	64550653	7	9221.52	6	10758.4	3	21516.9
		Total		3677		2959		4452

## Sheet: Table S5
					Table S5| Distribution of InDels mutations on chromosomes
			Chromosome position	Chromosome length	Small leaf mutant		Yellow leaf mutant		Semi-dwarf mutant
					Total InDels on chromosome	Distribution density on chromosome/kb	Total InDels on chromosome	Distribution density on chromosome/kb	Total InDels on chromosome	Distribution density on chromosome/kb
			A01	112029331	11	10184.5	4	28007.3	2	56014.7
			A02	106041875	7	15148.8	28	3787.21	0	0
			A03	116396180	109	1067.85	125	931.17	0	0
			A04	85730437	2	42865.2	0	0	276	310.62
			A05	115727996	62	1866.58	129	897.12	3	38576
			A06	128492809	0	0	42	3059.35	6	21415.5
			A07	97995491	7	13999.4	1	97995.5	5	19599.1
			A08	126020840	348	362.13	6	21003.5	4	31505.2
			A09	86502437	2	43251.2	4	21625.6	2	43251.2
			A10	121967758	3	40655.9	7	17424	6	20328
			A11	127558678	5	25511.7	4	31889.7	0	0
			A12	111633091	3	37211	20	5581.65	5	22326.6
			A13	112716876	5	22543.4	15	7514.46	4	28179.2
			D01	63508995	1	63509	5	12701.8	66	962.26
			D02	71698750	6	11949.8	1	71698.8	0	0
			D03	56140004	0	0	3	18713.3	0	0
			D04	57942221	6	9657.04	1	57942.2	133	435.66
			D05	54532635	3	18177.5	141	386.76	41	1330.06
			D06	68799799	1	68799.8	1	68799.8	0	0
			D07	59181855	0	0	1	59181.9	3	19727.3
			D08	66890076	0	0	2	33445	249	268.63
			D09	50155903	7	7165.13	58	864.76	2	25078
			D10	68123451	11	6193.04	2	34061.7	68	1001.82
			D11	72227647	153	472.08	2	36113.8	3	24075.9
			D12	68832472	1	68832.5	1	68832.5	68	1012.24
			D13	64550653	3	21516.9	7	9221.52	1	64550.7
			Total		756		610		947
